# Supplementary material for: Enhancing genomic prediction for key production traits in chickens through ultrasound phenotyping and multi-model comparative analysis
Source: J Anim Sci Biotechnol. 2026 Apr 25;17:78. doi: 10.1186/s40104-026-01384-0 (PMC13109885; doi:10.1186/s40104-026-01384-0)
Supplement: Supplementary file 3 — Additional file 3: Table S1. Genomic prediction performance of LightGBM and AdaBoost.R2 for BW and AFT at different growth stages based on 10 repeats of 5-fold cross-validation. [file 40104_2026_1384_MOESM3_ESM.xlsx]

## Sheet: Sheet1
Traits	Model	MAE_mean	MAE_SE	MSE_mean	MSE_SE	Accuracy_mean	Accuracy_SE	Slope_mean	Slope_SE	Fold_Time_mean
22w-AFT	AdaBoost.R2_default	0.162166	0.000810768	0.0413232	0.000355022	0.067512	0.0072199	0.207827	0.0218903	2.76552
32w-AFT	AdaBoost.R2_default	0.175948	0.000784876	0.0517079	0.000512929	0.0695025	0.00595411	0.335446	0.0295696	2.70443
45w-AFT	AdaBoost.R2_default	0.189496	0.00127652	0.058652	0.000997299	0.0476098	0.00871618	0.302431	0.0559878	1.74492
22w-BW	AdaBoost.R2_default	0.130376	0.000473481	0.0268263	0.000183754	0.0760289	0.00667142	0.326267	0.0288654	3.28402
32w-BW	AdaBoost.R2_default	0.173465	0.000586263	0.0479855	0.000328637	0.127735	0.00537515	0.511421	0.0229323	3.37121
45w-BW	AdaBoost.R2_default	0.212537	0.00110676	0.0730583	0.000727859	0.105783	0.00693378	0.369812	0.0243564	2.64378
22w-AFT	AdaBoost.R2_Optimized	0.156768	0.000723261	0.0383823	0.000288224	0.100822	0.00676084	1.34345	0.118048	4.89797
32w-AFT	AdaBoost.R2_Optimized	0.174536	0.00076395	0.0497912	0.000439334	0.104378	0.0055095	2.72029	0.242126	4.18227
45w-AFT	AdaBoost.R2_Optimized	0.18908	0.00129763	0.057638	0.000962379	0.0447242	0.00703713	2.59067	0.485572	2.11044
22w-BW	AdaBoost.R2_Optimized	0.126986	0.000454638	0.0257964	0.000183259	0.109823	0.00480149	2.53441	0.15833	5.22488
32w-BW	AdaBoost.R2_Optimized	0.171781	0.000597179	0.0469782	0.000314518	0.176128	0.0053743	2.24693	0.136794	5.91542
45w-BW	AdaBoost.R2_Optimized	0.208368	0.000975029	0.0700574	0.000664945	0.151206	0.00560058	2.08589	0.147692	5.12398
22w-AFT	LightGBM_default	0.160074	0.000767496	0.0401418	0.000298837	0.0990204	0.00556701	0.315199	0.0178272	15.1405
32w-AFT	LightGBM_default	0.175451	0.000771948	0.0504746	0.000457817	0.14621	0.00633097	0.460268	0.0199497	15.058
45w-AFT	LightGBM_default	0.193521	0.00128891	0.0601962	0.000944764	0.0801061	0.00800512	0.260021	0.0261786	13.0696
22w-BW	LightGBM_default	0.128785	0.000452136	0.0265411	0.000178328	0.124812	0.00454721	0.395262	0.0146986	21.666
32w-BW	LightGBM_default	0.171326	0.000670408	0.0472208	0.000326655	0.191094	0.00404066	0.581571	0.0126502	19.2262
45w-BW	LightGBM_default	0.212364	0.00101646	0.0725935	0.000680828	0.134668	0.00566563	0.414962	0.018116	16.7214
22w-AFT	LightGBM_Optimized	0.156535	0.000765867	0.0383047	0.000298922	0.108348	0.00646125	0.765685	0.0474627	15.5717
32w-AFT	LightGBM_Optimized	0.173258	0.000752572	0.0490053	0.000439346	0.146914	0.00464526	0.915632	0.0311041	19.5042
45w-AFT	LightGBM_Optimized	0.189312	0.00122871	0.0575992	0.000917067	0.0735158	0.0079696	0.50112	0.0548609	13.5527
22w-BW	LightGBM_Optimized	0.126359	0.000461171	0.0255627	0.000179215	0.128624	0.00434358	1.0514	0.0381292	22.0689
32w-BW	LightGBM_Optimized	0.169557	0.000599227	0.0460699	0.000297516	0.206808	0.00486545	0.783639	0.0200808	13.3433
45w-BW	LightGBM_Optimized	0.208262	0.000938324	0.0697884	0.000641534	0.143165	0.00539416	0.986834	0.0405165	16.6285
